# Supplementary material for: Study on Bingham fractional damage model of backfill material under different moisture content conditions
Source: PLoS One. 2024 Jan 19;19(1):e0295254. doi: 10.1371/journal.pone.0295254 (PMC10798546; doi:10.1371/journal.pone.0295254)
Supplement: S1 Data — (ZIP) [file pone.0295254.s001.zip]

Archive with 1 entries (1 files):
- S1 Data.xls
