# Supplementary material for: Study on Bingham fractional damage model of backfill material under different moisture content conditions
Source: PLoS One. 2024 Jan 19;19(1):e0295254. doi: 10.1371/journal.pone.0295254 (PMC10798546; doi:10.1371/journal.pone.0295254)
Supplement: S1 Data — (ZIP) [file pone.0295254.s001.zip › S1 Data.xls]

## Sheet: creep data
moisture content/%	0		8.8		17.6		22
	time/s	strain/%	time/s	strain/%	time/s	strain/%	time/s	strain/%
	1388	0.153	1388	0.173	1388	0.223	1388	0.293
	1870	0.162	1870	0.182	1870	0.232	1870	0.302
	2715	0.172	2715	0.192	2715	0.242	2715	0.312
	3319	0.177	3319	0.197	3319	0.247	3319	0.317
	3962	0.178	3962	0.198	3962	0.248	3962	0.318
	4526	0.18	4526	0.2	4526	0.25	4526	0.32
	5130	0.19	5130	0.21	5130	0.26	5130	0.33
	5673	0.192	5673	0.212	5673	0.262	5673	0.332
	6337	0.192	6337	0.212	6337	0.262	6337	0.332
	7000	0.194	7000	0.214	7000	0.264	7000	0.334
	7423	0.201	7423	0.221	7423	0.271	7423	0.341
	7604	0.236	7604	0.251	7604	0.301	7604	0.371
	7725	0.28	7725	0.312	7725	0.362	7725	0.432
	7966	0.325	7966	0.333	7966	0.453	7966	0.493
	8389	0.326	8389	0.366	8389	0.486	8389	0.526
	8932	0.329	8932	0.369	8932	0.489	8932	0.529
	9535	0.33	9535	0.37	9535	0.49	9535	0.53
	10139	0.335	10139	0.375	10139	0.495	10139	0.535
	10803	0.345	10803	0.385	10803	0.505	10803	0.545
	11346	0.346	11346	0.386	11346	0.506	11346	0.546
	11889	0.348	11889	0.388	11889	0.508	11889	0.548
	12613	0.35	12613	0.39	12613	0.51	12613	0.55
	13337	0.352	13337	0.392	13337	0.512	13337	0.552
	13941	0.354	13941	0.394	13941	0.514	13941	0.554
	14545	0.356	14545	0.396	14545	0.516	14545	0.556
	14967	0.359	14967	0.399	14967	0.519	14967	0.559
	15088	0.394	15088	0.434	15088	0.554	15088	0.594
	15148	0.423	15148	0.463	15148	0.583	15148	0.623
	15510	0.472	15510	0.522	15510	0.702	15510	0.802
	16114	0.477	16114	0.527	16114	0.707	16114	0.807
	16717	0.482	16717	0.532	16717	0.712	16717	0.812
	17381	0.484	17381	0.534	17381	0.714	17381	0.814
	17924	0.487	17924	0.537	17924	0.717	17924	0.817
	18588	0.492	18588	0.542	18588	0.722	18588	0.822
	19131	0.497	19131	0.547	19131	0.727	19131	0.827
	19675	0.499	19675	0.549	19675	0.729	19675	0.829
	20157	0.501	20157	0.551	20157	0.731	20157	0.831
	20640	0.502	20640	0.552	20640	0.732	20640	0.832
	21244	0.504	21244	0.554	21244	0.734	21244	0.834
	21827	0.507	21827	0.557	21827	0.737	21827	0.837
	22390	0.511	22390	0.561	22390	0.741	22390	0.841
	22511	0.546	22511	0.596	22511	0.776	22511	0.876
	22571	0.581	22571	0.631	22571	0.811	22571	1.08
	22813	0.61	22813	0.66	22813	0.84	22813	1.24
	23537	0.62	23537	0.71	23537	0.98	23537	1.352
	24141	0.625	24141	0.715	24141	0.985	24141	1.455
	24805	0.627	24805	0.717	24805	0.987	24805	1.501
	25348	0.629	25348	0.719	25348	0.989	25348	1.521
	26012	0.631	26012	0.721	26012	0.991	26012	1.542
	26615	0.634	26615	0.724	26615	0.994	26615	1.552
	27219	0.637	27219	0.727	27219	0.997	27219	1.567
	27762	0.644	27762	0.734	27762	1.004	27762	1.568
	28426	0.645	28426	0.735	28426	1.005	28426	1.573
	29029	0.647	29029	0.737	29029	1.007	29029	1.573
	29693	0.669	29693	0.759	29693	1.029	29693	1.574
	29814	0.713	29814	0.803	29814	1.073	29814	1.575
	29935	0.753	29935	0.843	29935	1.113	29935	1.576
	30357	0.777	30357	0.937	30357	1.277	30357	1.577
	30961	0.782	30961	0.942	30961	1.282	30961	1.578
	31685	0.787	31685	0.947	31685	1.287	31011	1.83
	32228	0.792	32228	0.952	32228	1.292	31062	1.937
	32892	0.797	32892	0.957	32892	1.297	31144	2.055
	33556	0.802	33556	0.962	33556	1.302
	34038	0.803	34038	0.963	34038	1.303
	34642	0.806	34642	0.966	34642	1.306
	35306	0.812	35306	0.972	35306	1.312
	35909	0.817	35909	0.977	35909	1.317
	36453	0.818	36453	0.978	36453	1.318
	37177	0.822	37177	0.982	37177	1.322
	37237	0.866	37237	1.026	37237	1.366
	37298	0.92	37298	1.13	37298	1.47
	37310	0.959	37310	1.239	37310	1.649
	37841	0.97	37841	1.25	37841	1.66
	38444	0.979	38444	1.259	38444	1.669
	39048	0.994	39048	1.274	39048	1.684
	39651	1.009	39651	1.289	39651	1.699
	40315	1.019	40315	1.299	40315	1.709
	40858	1.024	40858	1.304	40858	1.714
	41462	1.029	41462	1.309	41462	1.719
	42126	1.038	42126	1.318	42126	1.728
	42669	1.044	42669	1.324	42669	1.734
	43333	1.053	43333	1.333	43333	1.743
	43816	1.058	43816	1.338	43816	1.748
	44600	1.063	44600	1.343	44600	1.753
	44721	1.117	44721	1.397	44721	1.807
	44842	1.181	44842	1.701	44842	1.942
	44962	1.231	44900	1.819	44900	2.218
	45324	1.28	44953	1.932	44953	2.51
	45868	1.295	45024	2.172	45024	2.86
	46471	1.309
	47075	1.319
	47678	1.329
	48282	1.331
	48946	1.335
	49549	1.338
	50213	1.34
	50756	1.342
	51360	1.349
	52024	1.358
	52084	1.413
	52205	1.511
	52265	1.609
	52688	1.688
	53351	1.713
	53955	1.732
	54588	1.742
	55222	1.752
	55705	1.762
	56309	1.767
	56912	1.774
	57516	1.777
	58180	1.782
	58783	1.784
	59447	1.792
	59507	1.866
	59568	2.235
	59628	2.432
	59749	2.555
	59809	2.653
	59830	2.767
	59854	2.894
	59870	3.017
	59910	3.057
	60000	3.357
